# Supplementary material for: Global trends in antimicrobial resistance of Enterococcus faecium: a systematic review and meta-analysis of clinical isolates
Source: Front Pharmacol. 2025 Apr 7;16:1505674. doi: 10.3389/fphar.2025.1505674 (PMC12009923; doi:10.3389/fphar.2025.1505674)
Supplement: Supplementary file 2 [file DataSheet2.xlsx]

## Sheet: sup table
author	collection.date	year	who.regional.offices	country	continent	ast_classification	infection.source	total	type	ast.methods	ast.guideline	vancomycin	gentamicin	amoxicillin.clavulanic.acid	ampicillin	chloramphenicol	ciprofloxacin	cotrimoxazole	doxycycline	erythromycin	fosfomycin	hlgr	hlsr	imipenem	levofloxacin	linezolid	moxifloxacin	nitrofurantoin	penicillin	quinupristin.dalfopristin	rifampicin	rifampin	streptomycin	teicoplanin	tetracycline	tigecycline	trimthoprim.sulfamethaxazole
Agnieszka Bogut	2020-2021	2021	european region	Poland	Europe	EUCAST	Mixed	18	Enterococcus faecium	Disc Diffusion	eucast	1	2	NA	3	NA	NA	NA	NA	NA	NA	NA	NA	3	NA	NA	NA	NA	NA	NA	NA	NA	2	NA	NA	NA	NA
Ali Jahansepas	2014-2015	2019	eastern mediterranean region/islamic republic of	Iran	Asia	CLSI	Mixed	35	Enterococcus faecium	Disc Diffusion	clsi	18	19	NA	30	NA	32	NA	23	34	NA	NA	NA	NA	NA	NA	NA	NA	31	19	33	NA	24	17	NA	NA	NA
Babak Pourakbari	2009-2010	2012	eastern mediterranean region	Iran	Asia	CLSI	urinary tract	91	Enterococcus faecium	Disc Diffusion	clsi	19	67	NA	48	51	NA	NA	NA	89	NA	NA	NA	51	NA	0	NA	12	NA	NA	NA	NA	NA	14	NA	NA	79
Birgآ¨ul Kacآ¸maz	2001-2003	2005	european region	Turkey	Asia	CLSI	Mixed	25	Enterococcus faecium	Disc Diffusion	nccls	0	22	NA	25	NA	NA	NA	NA	NA	NA	NA	NA	NA	NA	NA	NA	NA	25	NA	NA	NA	11	0	NA	NA	NA
Caifeng Wang	2013-2018	2020	western pacific region	China	Asia	CLSI	Mixed	94	Enterococcus faecium	Disc Diffusion	clsi	0	0	NA	89	NA	47	NA	NA	85	NA	NA	NA	NA	89	0	NA	NA	89	NA	NA	NA	NA	NA	43	0	0
Daniel S. Dodson	2013-2018	2020	region of the americas	US	Americas	CLSI	Bloodstream	40	Enterococcus faecium	MIC based methods	clsi	7	NA	NA	14	NA	NA	NA	NA	NA	NA	NA	NA	NA	NA	NA	NA	NA	NA	NA	NA	NA	NA	NA	NA	NA	NA
Deivid William De Fonseca Batistao	2009-2010	2011	region of the americas	Brazil	Americas	CLSI	Gastrointestinal tract	4	Enterococcus faecium	Disc Diffusion	clsi	0	NA	NA	0	0	2	NA	NA	2	NA	0	1	NA	NA	NA	NA	NA	0	NA	NA	1	NA	NA	2	NA	NA
Dianelys Quinones	2000-2001	2005	region of the americas	Cuba	Americas	CLSI	Mixed	10	Enterococcus faecium	Disc Diffusion	nccls	1	3	NA	5	NA	3	NA	NA	3	4	NA	NA	NA	0	NA	0	1	NA	NA	6	NA	3	1	9	NA	NA
Dong Dong	october 2017 to september 2018	2020	western pacific region	China	Asia	CLSI	NA	40	Enterococcus faecium	MIC based methods	clsi	18	NA	NA	39	NA	NA	NA	0	NA	NA	NA	NA	NA	39	0	NA	NA	NA	NA	NA	NA	NA	NA	NA	NA	NA
Dong Sup Lee	2010-2011	2013	western pacific region	South Korea	Asia	CLSI	urinary tract	163	Enterococcus faecium	MIC based methods	clsi	51	NA	NA	49	NA	118	96	NA	NA	NA	NA	NA	103	NA	NA	NA	NA	NA	NA	NA	NA	NA	NA	27	NA	NA
Dorottya Franyأ³	between 2016 february and september	2020	european region	Hungary	Europe	EUCAST	Gastrointestinal tract	71	Enterococcus faecium	MIC based methods	eucast	71	NA	NA	NA	NA	NA	NA	NA	NA	NA	NA	NA	NA	NA	NA	NA	NA	NA	NA	NA	NA	NA	34	NA	NA	NA
Edet E. Udo	1999-2001	2003	eastern mediterranean region	Kuwait	Asia	CLSI	Mixed	354	Enterococcus faecium	Disc Diffusion	nccls	7	52	NA	29	106	140	NA	NA	235	NA	NA	NA	NA	NA	NA	NA	NA	NA	NA	NA	NA	76	7	229	NA	NA
Elham Jannati	2016	2019	eastern mediterranean region/islamic republic of	Iran	Asia	CLSI	Gastrointestinal tract	235	Enterococcus faecium	Disc Diffusion	clsi	NA	NA	NA	7	13	48	NA	NA	96	NA	NA	NA	NA	NA	NA	NA	61	112	NA	203	NA	NA	0	146	NA	NA
Esrafil Balaei Gajan	2012	2013	eastern mediterranean region	Iran	Asia	CLSI	Mixed	105	Enterococcus faecium	Disc Diffusion	nccls	3	37	NA	4	2	46	NA	46	30	NA	NA	NA	NA	NA	5	NA	19	NA	105	NA	NA	NA	87	NA	NA	NA
Ewa Dworniczek	2007-2008	2012	european region	Poland	Europe	CLSI	Bloodstream	3	Enterococcus faecium	Disc Diffusion	clsi	0	3	NA	3	NA	0	NA	NA	NA	NA	NA	NA	NA	NA	0	NA	NA	NA	NA	NA	NA	2	0	NA	NA	NA
Fakhri Haghi	between march 2016 and february 2017	2019	eastern mediterranean region	Iran	Asia	CLSI	urinary tract	10	Enterococcus faecium	MIC based methods	clsi	7	7	NA	NA	2	9	NA	NA	NA	0	NA	NA	NA	NA	0	NA	NA	NA	6	NA	NA	5	NA	9	NA	NA
Fatma Erdem	january-december	2020	european region	Turkey	Asia	CLSI	Mixed	71	Enterococcus faecium	MIC based methods	clsi	NA	58	NA	70	NA	62	NA	NA	69	NA	NA	NA	70	NA	5	62	NA	70	2	NA	NA	61	70	50	0	NA
G Li	2012-2013	2015	western pacific region	China	Asia	CLSI	Mixed	1045	Enterococcus faecium	Disc Diffusion	clsi	894	618	NA	582	113	NA	NA	NA	814	NA	NA	NA	NA	593	938	NA	584	746	NA	NA	187	NA	341	785	NA	NA
G. Ghanem	1996-2004	2007	region of the americas	US	Americas	CLSI	Bloodstream	32	Enterococcus faecium	MIC based methods	nccls	NA	18	NA	NA	NA	29	NA	NA	NA	NA	NA	NA	NA	NA	NA	NA	NA	32	1	NA	NA	NA	NA	NA	NA	NA
G. Nicoletti	2003-2004	2006	european region	Italy	Europe	CLSI	Mixed	260	Enterococcus faecium	MIC based methods	clsi	0	103	NA	10	84	82	NA	29	123	NA	NA	NA	NA	NA	0	NA	NA	NA	NA	96	NA	102	NA	NA	NA	NA
Gal Friedman	2001-2015	2021	european region	Israel	Asia	CLSI	Bloodstream	46	Enterococcus faecium	Disc Diffusion	clsi	14	NA	NA	40	NA	NA	NA	NA	NA	NA	NA	NA	NA	NA	NA	NA	NA	NA	NA	NA	NA	NA	NA	NA	NA	NA
Geoffrey W Coombs	1 january to 31 december 2020	2022	european region	Australia	Oceania	Multiple Standards	Bloodstream	488	Enterococcus faecium	MIC based methods	clsi+eucast	155	140	NA	428	NA	281	NA	NA	301	NA	NA	NA	NA	NA	0	NA	228	57	NA	NA	NA	NA	54	3	NA	NA
sah Tollu	2019	2020	european region	Turkey	Asia	CLSI	Mixed	67	Enterococcus faecium	Disc Diffusion	clsi	3	10	NA	NA	NA	37	NA	NA	46	NA	NA	NA	20	NA	NA	NA	NA	22	NA	18	NA	NA	NA	15	NA	12
Heather Davis	2002 to 2004	2024	region of the americas	US	Americas	CLSI	NA	24	Enterococcus faecium	MIC based methods	clsi	NA	NA	NA	24	NA	24	NA	2	24	23	NA	NA	NA	24	NA	NA	21	NA	NA	NA	NA	NA	NA	13	NA	NA
Helio S Sader	2005	2007	european region	NA	Non-matched	CLSI	Mixed	252	Enterococcus faecium	MIC based methods	clsi	NA	133	NA	55	16	234	NA	NA	NA	NA	NA	NA	NA	177	0	NA	NA	NA	46	NA	NA	160	105	NA	NA	NA
Helio S. Sader	2007-2008	2009	region of the americas	US	Americas	CLSI	Mixed	203	Enterococcus faecium	MIC based methods	clsi	0	NA	NA	149	NA	NA	NA	NA	NA	NA	NA	NA	NA	136	10	NA	NA	NA	31	NA	NA	NA	0	NA	NA	NA
Helio S. Sader	2007-2008	2009	region of the americas	US	Americas	CLSI	Mixed	640	Enterococcus faecium	MIC based methods	clsi	NA	132	NA	NA	NA	NA	NA	NA	NA	NA	NA	NA	NA	640	13	NA	NA	NA	NA	NA	NA	303	NA	NA	NA	NA
Hossein Samadi Kafil	2009-2010	2013	eastern mediterranean region	Iran	Asia	CLSI	Mixed	87	Enterococcus faecium	Disc Diffusion	clsi	29	72	NA	63	14	72	NA	NA	84	NA	NA	NA	NA	NA	NA	NA	23	NA	NA	NA	NA	NA	NA	58	NA	NA
J. Brauers	2001-2002	2004	european region	Germany	Europe	CLSI	Mixed	45	Enterococcus faecium	Disc Diffusion	clsi	1	NA	NA	NA	NA	NA	NA	17	40	NA	NA	NA	NA	24	0	NA	NA	NA	NA	NA	NA	NA	0	NA	NA	NA
Kwen-Tay Luh	1996-1999	2000	western pacific region	Taiwan	Asia	CLSI	Bloodstream	50	Enterococcus faecium	MIC based methods	nccls	50	25	NA	NA	NA	18	NA	NA	NA	NA	NA	NA	NA	NA	0	9	NA	2	1	5	NA	NA	33	NA	NA	NA
Lata Kapoor	2001	2005	south-east asian	India	Asia	CLSI	Bloodstream	33	Enterococcus faecium	MIC based methods	nccls	0	22	14	23	0	22	NA	17	24	NA	NA	NA	NA	NA	NA	NA	NA	33	NA	NA	NA	13	NA	NA	NA	NA
M.g. Karmarkar	2001-2002	2004	south-east asian	India	Asia	CLSI	Mixed	42	Enterococcus faecium	Disc Diffusion	nccls	12	36	NA	13	NA	36	NA	NA	NA	NA	NA	NA	NA	NA	NA	NA	36	30	NA	NA	NA	NA	4	NA	NA	NA
M.g. Zouain	1998-1999	2000	eastern mediterranean region	Lebanon	Asia	CLSI	Mixed	35	Enterococcus faecium	Disc Diffusion	nccls	0	2	NA	5	4	12	NA	NA	14	NA	NA	NA	NA	NA	NA	NA	NA	NA	NA	20	NA	9	0	12	NA	NA
Mahnaz Saifi	2005-2006	2008	eastern mediterranean region	Iran	Asia	CLSI	urinary tract	149	Enterococcus faecium	Disc Diffusion	clsi	94	122	NA	122	NA	127	107	NA	133	NA	NA	NA	NA	NA	NA	NA	NA	NA	NA	NA	NA	NA	NA	87	NA	NA
Maj Puneet Bhatt	2011-2014	2015	south-east asia region	India	Asia	CLSI	Mixed	50	Enterococcus faecium	Disc Diffusion	clsi	22	NA	NA	49	NA	37	48	NA	NA	NA	38	31	NA	32	3	NA	NA	49	NA	NA	NA	NA	22	NA	NA	NA
Manuela Arbune	2016-2020	2020	european region	Romania	Europe	CLSI	Mixed	26	Enterococcus faecium	MIC based methods	clsi	0	NA	NA	NA	NA	NA	NA	NA	NA	NA	NA	NA	NA	NA	0	NA	NA	NA	NA	NA	NA	NA	NA	NA	NA	NA
Mariarosaria Boccella	2015-2019	2021	european region	Italy	Europe	CLSI	Mixed	550	Enterococcus faecium	Disc Diffusion	clsi	16	346	NA	464	NA	NA	NA	NA	NA	NA	NA	NA	476	NA	2	NA	NA	NA	NA	NA	NA	372	18	NA	3	NA
Maureen Boost	2004	2004	western pacific region	Hong Kong	Asia	CLSI	Gastrointestinal tract	35	Enterococcus faecium	MIC based methods	nccls	NA	13	NA	11	12	20	NA	NA	NA	NA	NA	NA	NA	18	NA	NA	NA	NA	NA	NA	NA	20	NA	19	NA	NA
Narges Dadfarma	2009	2013	eastern mediterranean region	Iran	Asia	CLSI	Mixed	47	Enterococcus faecium	Disc Diffusion	clsi	9	NA	NA	27	23	26	NA	NA	31	NA	NA	NA	NA	NA	NA	NA	NA	NA	NA	NA	NA	NA	NA	31	NA	NA
Nassima Djahmi	2010	2012	african region	Algeria	Africa	Unknown	Mixed	39	Enterococcus faecium	MIC based methods	vitek-2	0	24	NA	37	1	NA	NA	NA	33	NA	NA	NA	NA	38	0	NA	23	NA	NA	NA	NA	NA	0	27	NA	NA
Olawale	2009	2011	african region	Nigeria	Africa	CLSI	Mixed	1	Enterococcus faecium	Disc Diffusion	clsi	1	1	NA	1	NA	1	1	NA	1	NA	NA	NA	NA	NA	NA	NA	NA	NA	NA	NA	NA	NA	NA	NA	NA	NA
Olga Maria Rostkowska	2011-2019	2020	european region	Poland	Europe	CLSI	urinary tract	125	Enterococcus faecium	Disc Diffusion	clsi	52	67	NA	NA	NA	NA	NA	NA	NA	NA	NA	NA	NA	NA	1	NA	NA	NA	NA	NA	NA	104	NA	NA	0	NA
Po-Ren Hsueh	1991-2003	2005	western pacific region	Taiwan	Asia	CLSI	Bloodstream	25	Enterococcus faecium	Disc Diffusion	nccls	25	NA	NA	NA	NA	NA	NA	NA	NA	NA	NA	NA	NA	NA	0	NA	NA	0	25	NA	NA	NA	11	22	NA	NA
Ramona Iseppi	2017	2020	european region	Italy	Europe	CLSI	Mixed	68	Enterococcus faecium	Disc Diffusion	clsi	0	NA	8	8	NA	17	NA	NA	7	NA	NA	NA	NA	NA	NA	NA	NA	NA	NA	NA	NA	4	1	9	0	NA
S. S. Richter	1996-2000	2003	region of the americas	US	Americas	CLSI	Bloodstream	200	Enterococcus faecium	MIC based methods	nccls	NA	NA	NA	NA	NA	NA	NA	NA	NA	NA	NA	NA	NA	NA	0	NA	NA	NA	8	NA	NA	NA	197	NA	NA	NA
Sanal C.fernandes	2011	2013	south-east asia region	India	Asia	CLSI	Mixed	51	Enterococcus faecium	Disc Diffusion	clsi	5	NA	NA	26	18	NA	35	NA	45	NA	27	29	NA	NA	NA	NA	NA	NA	NA	NA	NA	NA	2	NA	NA	NA
Serika Jain	2009	2011	south-east asia region	India	Asia	CLSI	Bloodstream	58	Enterococcus faecium	MIC based methods	clsi	0	NA	18	NA	NA	49	NA	NA	52	NA	NA	NA	18	NA	3	NA	NA	NA	NA	NA	NA	NA	0	32	NA	NA
Serika Jain	2009	2011	south-east asia region	India	NA	NA	Bloodstream	36	Enterococcus faecium	MIC based methods	clsi	0	NA	2	NA	NA	27	NA	NA	28	NA	NA	NA	8	NA	5	NA	NA	NA	NA	NA	NA	NA	0	26	NA	NA
Sibel Ak	2008-2010	2012	european region	Turkey	Asia	Multiple Standards	urinary tract	22	Enterococcus faecium	MIC based methods	clsi/eucast	1	NA	NA	17	NA	16	NA	NA	NA	NA	NA	NA	17	NA	2	16	NA	NA	1	NA	NA	NA	0	2	0	NA
Theodoros Kelesidis	2007-2011	2012	region of the americas	US	Americas	CLSI	Mixed	6	Enterococcus faecium	MIC based methods	clsi	5	NA	NA	5	NA	6	NA	NA	NA	NA	NA	NA	NA	NA	NA	NA	1	NA	NA	NA	NA	NA	NA	NA	NA	NA
Vivek Pravin Dave	january 2005 to may 2018	2019	south-east asia region	India	Asia	CLSI	NA	1	Enterococcus faecium	Disc Diffusion	clsi	0	1	NA	NA	0	1	NA	NA	NA	NA	NA	NA	NA	NA	NA	0	NA	NA	NA	NA	NA	NA	NA	NA	NA	NA
Wei Jia	2010-2012	2014	western pacific region	China	Asia	CLSI	Mixed	62	Enterococcus faecium	Disc Diffusion	clsi	0	NA	NA	51	3	36	NA	NA	56	15	1	NA	NA	28	0	NA	NA	55	0	NA	49	NA	0	30	NA	NA
Won Sup Oh	2004	2005	western pacific region	South Korea	Asia	CLSI	Bloodstream	330	Enterococcus faecium	MIC based methods	clsi	6	178	NA	16	88	92	NA	NA	210	NA	NA	NA	NA	NA	NA	NA	NA	NA	269	122	NA	106	5	262	NA	NA
Xiucai Zhang	2013-2016	2020	western pacific region	China	Asia	CLSI	Mixed	389	Enterococcus faecium	MIC based methods	clsi	NA	NA	NA	NA	NA	NA	NA	NA	NA	10	NA	NA	NA	NA	NA	NA	NA	NA	NA	NA	NA	NA	NA	NA	NA	NA
Yan Guo	2018	2020	western pacific region	China	Asia	CLSI	Gastrointestinal tract	450	Enterococcus faecium	MIC based methods	clsi	0	NA	NA	412	NA	NA	NA	NA	391	NA	NA	NA	NA	400	6	NA	244	NA	NA	NA	NA	NA	NA	NA	0	NA
Yingme Liu	2003-2009	2011	western pacific region	China	Asia	CLSI	Mixed	81	Enterococcus faecium	MIC based methods	clsi	NA	NA	NA	81	NA	NA	NA	NA	NA	NA	NA	NA	NA	NA	NA	NA	NA	NA	NA	NA	NA	NA	NA	NA	NA	NA
